# Supplementary material for: V2O5-Assisted Low-Temperature Sintering and Microwave Dielectric Properties of (1 − x)Li2.08TiO3–xLi2ZnTi3O8 (x = 0.3−0.7) Ceramics for LTCC Applications
Source: Materials (Basel). 2025 Dec 26;19(1):94. doi: 10.3390/ma19010094 (PMC12787004; doi:10.3390/ma19010094)
Supplement: Supplementary file 1 [file materials-19-00094-s001.zip]

Archive with 1 entries (1 files):
- materials-4049643-supplementary.pdf
